# Supplementary material for: Comparative Study of Gut Microbiome in Urban and Rural Eurasian Tree Sparrows
Source: Animals (Basel). 2024 Dec 4;14(23):3497. doi: 10.3390/ani14233497 (PMC11640113; doi:10.3390/ani14233497)
Supplement: Supplementary file 1 [file animals-14-03497-s001.zip]

Archive with 1 entries (1 files):
- animals-3301542-supplementary.pdf
